# Supplementary material for: Validation of the Dutch translation of the quality of recovery-15 scale
Source: BMC Anesthesiol. 2022 Aug 1;22:243. doi: 10.1186/s12871-022-01784-5 (PMC9341122; doi:10.1186/s12871-022-01784-5)
Supplement: Supplementary file 1 — Additional file 1. [file 12871_2022_1784_MOESM1_ESM.xlsx]

## Sheet: Blad1
Supplementary file 1	Summary of changes made during the translation and cultural adaption of the Dutch Quality of Recovery-15 scale
After forward- and backward translation
Item	Patient comments	Change by expert panel	Rationale
6	n/a	'communicate' replaced by 'talk'	Communicate was considered too complex
Question part B	n/a	“Have you had any of the following in the last 24 hours?” changed	Grammatically better suited to the answer options
		into “To what extent have you suffered from the following	(grading each symptom from 0 to 10)
		symptoms in the past 24 hours?"
After the first round of cognitive interviews (n=7)
Item	Patient comments	Change by expert panel	Rationale
General instruction	Please add a practical example; unclear what to do if	Practical example ("I could easily step out of bed") and	Improve patients' understanding and avoidance of missing
	the question is not applicable to me	additional 'instruction ("if you are not allowed to do what is asked,	items
		please choose 0") added before part A
Instruction part B	Definition change of 0 and 10 unclearly displayed	Lay-out changed: 'excellent' from normal to bold font	Highlight the change to improve visibility and interpretation
9	Difficult question; meaning of 'feeling in control' is	Feeling in control' replaced by 'I felt that I could decide	Feeling in control' is not a common saying in Dutch
	unclear	what happened myself'.
10	Difficult question; 'general well-being' unknown to me	Question changed to 'I felt myself well in general'	Question is easier to understand for Dutch patients
After the second round of cognitive interviews (n=5)
Item	Patient comments	Change by expert panel	Rationale
Added example	Unclear whether to complete the example or not	Example was placed inside a slightly highlighted rectangle	Avoidance of unnecessairy uncertainties
After the third round of cognitive interviews (n=6)
Item	Patient comments	Change by expert panel	Rationale
n/a	No further comments	n/a	n/a
Legend: n/a = not applicable
